# Supplementary material for: Untargeted metabolomics reveals immune-metabolic signatures in established cases of rheumatoid arthritis
Source: Front Mol Biosci. 2026 Feb 16;13:1755542. doi: 10.3389/fmolb.2026.1755542 (PMC12950679; doi:10.3389/fmolb.2026.1755542)
Supplement: Supplementary file 2 [file DataSheet1.xlsx]

## Sheet: Table S1
		Table S1: List of endogenous metabolites that were significantly dysregulated between RA and Control groups. One-way ANOVA (Tukey’s post hoc, FDR p < 0.05)
Compound	ID	Compound name	Retention Time	Mass	p (Corr) ([patients] Vs [ctrl])	FC (abs) ([patients] Vs [ctrl])	Log FC ([patients] Vs [ctrl])	Regulation ([patients] Vs [ctrl])
1.01_231.0635m/z	HMDB0029233	3,4-Dihydroxyphenylvaleric acid	1.01385	231.064	0	3.80035	1.92613	up
3.63_173.1289m/z	HMDB0000172	L-Isoleucine	3.631	173.129	7.4352e-15	2.64198	-1.40162	down
12.17_425.1417m/z	HMDB0000912	Succinyladenosine	12.1682	425.142	5.86693e-14	11.1133	3.47421	up
13.28_437.2010m/z	HMDB0039214	Butyl (S)-3-hydroxybutyrate [arabinosyl-(1->6)-glucoside]	13.2768	437.201	2.47676e-11	2.49448	1.31874	up
3.46_128.9978m/z	HMDB0031520	2-Mercaptopropanoic acid	3.45959	128.998	9.49643e-10	2.78807	1.47927	up
4.11_173.0391m/z	HMDB0028768	Cysteinyl-Alanine	4.111	173.039	1.78928e-08	4.02828	2.01017	up
2.42_186.0214m/z	HMDB0002135	S-(3-Oxo-3-carboxy-n-propyl)cysteine	2.41959	186.021	1.66577e-07	1.72514	0.786711	up
3.99_159.0469m/z	HMDB0040003	Methylthio 2-(propanoyloxy)propanoate	3.9853	159.047	2.39297e-07	1.60485	0.682441	up
10.59_397.1093m/z	MGDG(2:0/3:0)	MGDG(2:0/3:0)	10.5854	397.109	1.5242e-06	14.1124	3.81889	up
4.09_323.1629m/z	HMDB0011195	2-Hydroxy-3-methoxyestrone	4.08814	323.163	1.92956e-06	3.08648	1.62596	up
4.50_215.0906m/z	HMDB0031710	1,9-Nonanedithiol	4.49958	215.091	2.38548e-06	1.77307	-0.826247	down
4.69_237.0398m/z	HMDB0030809	(2R,3S)-Piscidic acid	4.69384	237.04	2.40194e-06	2.19129	1.13178	up
7.63_528.2808m/z	HMDB0275952	PGP(i-24:0/PGD2)	7.62532	528.281	2.40194e-06	3.24831	1.69969	up
1.42_288.0558m/z	HMDB0000089	Cytidine	1.41957	288.056	5.27018e-06	2.08642	-1.06103	down
2.39_347.0379m/z	HMDB0252789	Glucose-6-phosphate lactate	2.391	347.038	5.97329e-06	1.92543	0.945183	up
3.09_236.0948m/z	HMDB0245591	9-(4-Fluoro-3-(hydroxymethyl)butyl)guanine	3.08815	236.095	1.86176e-05	2.71228	1.43951	up
3.46_173.0388m/z	HMDB0028784	Cysteinyl-Serine	3.45959	173.039	3.34346e-05	2.46157	1.29958	up
12.01_547.1156m/z	HMDB0039751	alpha-D-Galactopyranuronosyl-(1->4)-alpha-D-galactopyranuronosyl-(1->4)-D-galacturonic acid	12.014	547.116	6.33375e-05	2.62145	1.39037	up
0.82_280.0950m/z	HMDB0002399	Cystathionine sulfoxide	0.819582	280.095	0.000108124	1.74354	-0.802017	down
17.23_205.6374m/z	CerP(d17:0/2:0)	CerP(d17:0/2:0)	17.2255	205.637	0.000136602	1.59661	0.675013	up
0.91_263.0912m/z	HMDB0010350	2-Phenylethanol glucuronide	0.905298	263.091	0.0001698	2.5243	1.33589	up
7.08_179.0354m/z	HMDB0000707	4-Hydroxyphenylpyruvic acid	7.07669	179.035	0.000173344	1.95742	0.96895	up
4.28_337.1759n	HMDB0029099	Tyrosyl-Arginine	4.27671	338.183	0.000253219	3.29223	1.71906	up
4.24_152.0473n	HMDB0000703	Mandelic acid	4.24243	175.036	0.000277516	1.84711	-0.885272	down
7.29_195.0652m/z	HMDB0041663	3-(3,4-Dihydroxyphenyl)-2-methoxypropionic acid	7.28819	195.065	0.000297143	1.91189	-0.935002	down
2.83_209.0935m/z	HMDB0038526	(all-E)-3,5,7-Tridecatriene-9,11-diyn-1-ol	2.83102	209.094	0.000301221	1.50977	0.594326	up
5.74_379.5109m/z	HMDB0294011	CDP-DG(PGE2/i-19:0)	5.73959	379.511	0.000323633	2.42227	1.27636	up
2.44_170.0671m/z	MGDG(2:0/2:0)	MGDG(2:0/2:0)	2.43674	170.067	0.000564148	2.16015	-1.11113	down
3.13_327.1327n	HMDB0037846	N-(1-Deoxy-1-fructosyl)phenylalanine	3.13387	310.129	0.00149532	2.90611	-1.53909	down
4.00_366.1426n	HMDB0258059	2-(beta-D-Mannopyranosyl)-L-tryptophan	4.00244	367.15	0.00150737	2.82819	-1.49988	down
12.01_249.1485m/z	HMDB0031970	1beta-Hydroxyalantolactone	12.0139	249.148	0.0019458	1.82816	-0.870392	down
14.33_191.0884m/z	CSID182	O-Acetylcholine	14.3283	191.088	0.00222649	1.62055	-0.696483	down
0.93_280.1050m/z	HMDB0004044	N6-Methyladenosine	0.928149	280.105	0.00233782	3.42482	-1.77603	down
6.13_573.3136m/z	HMDB0245648	Bioadykinin Fragment 1-5	6.12818	573.314	0.00240348	1.85135	0.888581	up
7.52_186.0429m/z	HMDB0304403	L-histidinol-phosphate	7.52248	186.043	0.00346611	1.84397	0.882816	up
5.65_547.7777m/z	HMDB0294166	CDP-DG(22:6(5Z,7Z,10Z,13Z,16Z,19Z)-OH(4)/i-20:0)	5.64811	547.778	0.00376707	2.55006	1.35053	up
3.22_183.0635m/z	HMDB0002441	3,3-Dimethylglutaric acid	3.21958	183.063	0.00584662	1.92634	-0.945861	down
4.21_197.0428m/z	HMDB0031712	(Â±)-Glycerol 1,2-diacetate	4.21385	197.043	0.00596428	1.64187	-0.715337	down
5.71_530.7879m/z	HMDB0004246	Bradykinin	5.7053	530.788	0.00632265	2.42224	1.27634	up
12.22_372.2454m/z	HMDB0028703	Arginylarginine	12.2197	372.245	0.0076416	2.19847	-1.1365	down
13.20_466.2631m/z	HMDB0012936	Dynorphin B (10-13)	13.1967	466.263	0.0105656	1.53739	0.62048	up
5.74_366.8491m/z	HMDB0294040	CDP-DG(i-19:0/18:1(12Z)-2OH(9,10))	5.73958	366.849	0.0112033	2.11926	1.08356	up
16.19_992.4295m/z	HMDB0293330	CDP-DG(20:5(7Z,9Z,11E,13E,17Z)-3OH(5,6,15)/i-12:0)	16.1854	992.429	0.0117439	2.79507	-1.48289	down
6.63_153.0516m/z	HMDB0250701	Cystamine	6.62532	153.052	0.0125551	1.70665	-0.771167	down
16.76_339.2292m/z	HMDB0062782	Pregnanolone	16.7625	339.229	0.012717	1.98415	-0.988518	down
1.71_147.0287m/z	HMDB0246339	4-Amino-1H-imidazole-2-carboxamide	1.711	147.029	0.0133687	2.13555	-1.09461	down
1.09_290.0892m/z	HMDB0000773	N-Acetyl-a-neuraminic acid	1.09387	290.089	0.0136585	1.92517	0.944988	up
6.88_452.7379m/z	HMDB0284363	PE(PGE2/22:6(4Z,7Z,10Z,13Z,16Z,19Z))	6.87677	452.738	0.0171768	2.14184	1.09885	up
11.59_310.1831m/z	HMDB0266629	PA(8:0/20:3(8Z,11Z,14Z)-2OH(5,6))	11.5911	310.183	0.0219601	1.87477	0.906711	up
14.05_285.1226m/z	HMDB0029008	Phenylalanylvaline	14.0482	285.123	0.0222469	1.81643	0.861107	up
11.92_257.0909m/z	HMDB0062497	N-Acetyl-5-methoxykynuramine	11.9224	257.091	0.0247631	1.51568	0.599966	up
12.01_226.1270m/z	GPA(14:1/4:0)	GPA(14:1/4:0)	12.0139	226.127	0.0279519	1.5942	-0.672831	down
7.32_249.1130m/z	HMDB0029819	2-Phenylethyl beta-D-glucopyranoside	7.32246	249.113	0.0280676	1.66216	-0.733063	down
4.07_247.1029m/z	HMDB0242186	n2-Acetyl,n6-methyllysine	4.07102	247.103	0.0287527	2.54366	1.3469	up
15.93_991.5301m/z	HMDB0275743	PGP(PGE2/i-21:0)	15.9283	991.53	0.03169	3.39841	-1.76486	down
0.93_268.0811n	HMDB0000195	Inosine	0.928148	267.074	0.0438971	2.50099	-1.3225	down
11.59_448.3381m/z	HMDB0094687	Octadecenoylcarnitine	11.5911	448.338	0.0438971	3.55677	1.83057	up
18.02_563.4394m/z	HMDB0241807	13-(3,4-Dimethyl-5-pentylfuran-2-yl)tridecanoylcarnitine	18.02	563.439	0.0442448	1.55192	-0.634057	down
16.71_501.2603m/z	HMDB0273324	PGP(PGF1alpha/20:1(11Z))	16.7112	501.26	0.0442657	1.52183	0.605805	up
6.55_184.0983m/z	HMDB0000201	L-Acetylcarnitine	6.55096	184.098	0.0490839	1.82556	0.86834	up

## Sheet: Table S2
Table S2: List of endogenous metabolites that were significantly dysregulated between RA patients with high and low ESR levels. One-way ANOVA (Tukey’s post hoc, FDR p < 0.05)
Compound	m/z	Retention time (min)	Accepted Compound ID	Accepted Description	p ([High] Vs [Low])	FC (abs) ([High] Vs [Low])	Regulation ([High] Vs [Low 310])	Log FC ([High] Vs [Low])
0.92_766.5347m/z	766.535	0.922433	HMDB0114211	PE-NMe2(20:1(11Z)/14:1(9Z))	0.0433186	1.60745	up	0.684776
1.11_243.0634m/z	243.063	1.111	HMDB0000296	Uridine	0.0094277	1.77255	up	0.825823
10.68_526.2543m/z	526.254	10.6767	GPEtn(2:0/17:2)	GPEtn(2:0/17:2)	0.00264386	3.41067	up	1.77006
10.83_432.3120m/z	432.312	10.8254	HMDB0000328	12-Ketodeoxycholic acid	0.0449644	1.54682	up	0.629304
11.05_474.1843n	519.155	11.0482	121186	Asp Phe Gly His	0.0059838	3.21214	down	-1.68353
11.07_156.5495m/z	156.549	11.0654	HMDB0012144	2-Amino-4-oxo-6-(1',2',3'-trihydroxypropyl)-diquinoid-7,8-dihydroxypterin	0.0254781	2.05591	down	-1.03977
11.35_753.3610m/z	753.361	11.3511	DGDG(14:1/5:0)	DGDG(14:1/5:0)	0.0401995	1.68128	up	0.749564
11.75_301.2894m/z	301.289	11.7454	HMDB0061714	Docosadienoate (22:2n6)	0.00532916	1.52564	down	-0.609411
11.82_495.2126m/z	495.213	11.8196	GPA(18:3/2:0)	GPA(18:3/2:0)	0.00322997	1.89072	up	0.918933
12.00_510.2574n	509.25	12.0024	HMDB0266539	PA(2:0/18:1(12Z)-2OH(9,10))	0.00799269	1.6071	up	0.684461
12.41_361.2019m/z	361.202	12.4082	HMDB0253262	hydroxycortisol	0.0333163	1.76348	up	0.818424
12.76_465.3102n	488.299	12.7625	HMDB0240607	Glycohyocholic acid	0.0438413	1.61514	up	0.691661
13.23_428.2330m/z	428.233	13.2254	HMDB0266152	PA(22:6(4Z,7Z,10Z,13E,15E,19Z)-OH(17)/22:5(7Z,10Z,13Z,16Z,19Z))	0.0337788	1.69235	up	0.759029
13.47_656.3411n	701.312	13.4654	223473	Arg Tyr Tyr Arg	0.00615727	2.13843	up	1.09655
13.51_246.1576m/z	246.158	13.5111	HMDB0241883	(9E,12Z)-10-Nitrooctadeca-9,12-dienoylcarnitine	0.0465589	1.99496	up	0.996362
13.81_775.5172n	774.51	13.8139	CSID24608515	25-Amino-22-hydroxy-22-oxido-16-oxo-17,21,23-trioxa-22Î»~5~-phosphapentacosan-19-yl (4Z,7Z,10Z,13Z,16Z,19Z)-4,7,10,13,16,19,22-tricosaheptaenoate	0.0143258	2.0032	up	1.00231
14.27_321.1336m/z	321.134	14.271	HMDB0240440	2-Hydroxyphenylacetic acid glucuronide	0.0465292	3.00263	down	-1.58623
14.27_525.2575m/z	525.257	14.271	GPA(17:2/5:0)	GPA(17:2/5:0)	0.0473189	2.82832	down	-1.49995
14.38_648.4728m/z	648.473	14.3797	CerP(d14:1/24:4)	CerP(d14:1/24:4)	0.0154593	1.84599	up	0.884397
14.65_470.3199m/z	470.32	14.654	HMDB0005065	Oleoylcarnitine	0.0180472	1.6938	down	-0.760266
14.65_476.3714m/z	476.371	14.654	HMDB0240746	(11Z)-Eicoseneoylcarnitine	0.00605896	2.03567	down	-1.0255
15.01_855.5785m/z	855.579	15.0083	HMDB0270888	PG(20:4(6E,8Z,11Z,14Z)+=O(5)/a-21:0)	0.0282694	2.42684	down	-1.27908
15.03_505.2400m/z	505.24	15.0254	HMDB0010351	11-beta-Hydroxyandrosterone-3-glucuronide	0.00872543	1.91169	down	-0.934846
15.03_981.5050m/z	981.505	15.0254	HMDB0275539	PGP(i-19:0/6 keto-PGF1alpha)	0.0260245	1.84381	up	0.882687
15.05_842.5138m/z	842.514	15.0539	HMDB0281372	PS(18:0/18:1(12Z)-2OH(9,10))	0.0455397	1.82589	up	0.868599
15.09_483.8112m/z	483.811	15.094	HMDB0288730	PC(24:1(15Z)/PGJ2)	0.0470962	2.10102	down	-1.07109
15.33_482.3264m/z	482.326	15.334	HMDB0011129	LysoPE(0:0/18:0)	0.00729138	1.5384	down	-0.621428
15.37_447.2747m/z	447.275	15.3683	HMDB0276071	PI(20:3(8Z,11Z,14Z)-2OH(5,6)/16:0)	0.0356547	2.16726	down	-1.11587
15.39_295.6625m/z	295.662	15.3854	HMDB0010393	LysoPC(20:3(5Z,8Z,11Z)/0:0)	0.0166061	2.45634	down	-1.29651
15.52_978.5863n	979.594	15.5226	HMDB0277774	PI(22:6(4Z,7Z,10Z,13E,15E,19Z)-OH(17)/22:2(13Z,16Z))	0.0358777	2.40527	down	-1.2662
15.57_311.6390m/z	311.639	15.574	GPSer(17:2/4:0)	GPSer(17:2/4:0)	0.0233045	1.56853	down	-0.649414
15.98_408.2922m/z	408.292	15.9797	HMDB0116653	PG(a-13:0/i-24:0)	0.0392818	1.51465	down	-0.59898
16.15_1106.6715m/z	1106.67	16.1512	GPA(17:2/7:0)	GPA(17:2/7:0)	0.044587	1.50865	up	0.593259
16.15_614.4538m/z	614.454	16.1512	HMDB0008887	PE(15:0/14:0)	0.00455734	1.76808	up	0.822187
16.24_409.7708m/z	409.771	16.2369	HMDB0286683	PC(20:5(5Z,8Z,11Z,14Z,16E)-OH(18R)/18:3(6Z,9Z,12Z))	0.00176144	1.50714	down	-0.591817
16.27_883.6086m/z	883.609	16.2711	HMDB0270990	PG(5-iso PGF2VI/a-25:0)	0.00989811	1.93414	down	-0.951694
16.36_832.5130m/z	832.513	16.3569	HMDB0289244	PC(PGD2/DiMe(9,3))	0.0111041	1.52109	up	0.605106
16.63_904.7085m/z	904.708	16.6254	HMDB0013423	PC(O-18:0/24:0)	0.0436253	2.00162	up	1.00117
16.73_799.6210m/z	799.621	16.7283	HMDB0056274	DG(24:1n9/0:0/22:4n6)	0.0175717	5.00675	up	2.32387
17.04_341.1210m/z	341.121	17.0369	HMDB0002044	8-Hydroxyguanosine	0.0105741	1.6527	up	0.724828
17.11_495.2494m/z	495.249	17.1055	GPA(20:5/3:0)	GPA(20:5/3:0)	0.0414418	1.55703	up	0.638794
17.14_487.2899m/z	487.29	17.1397	HMDB0296911	DG(2:0/6 keto-PGF1alpha/0:0)	0.0157032	2.36232	down	-1.24021
18.04_1092.3335m/z	1092.33	18.0372	HMDB0301384	(5Z,7S,8E,10Z,13Z,15E,17S,19Z)-7,17-dihydroxydocosa-5,8,10,13,15,19-hexaenoyl-CoA	0.0180807	1.83554	down	-0.876205
18.75_656.4206m/z	656.421	18.7516	HMDB0191592	CL(10:0/i-14:0/18:2(9Z,11Z)/18:2(9Z,11Z))	0.0191853	1.52464	up	0.608471
18.75_724.9568m/z	724.957	18.7516	HMDB0060480	Guanosine 3'-diphosphate 5'-triphosphate	0.0262345	1.71038	up	0.77432
19.19_407.2846m/z	407.285	19.1928	HMDB0265605	PA(18:1(12Z)-2OH(9,10)/22:0)	0.0042154	1.79198	up	0.841551
19.23_495.3154m/z	495.315	19.2271	DGDG(18:2/22:6)	DGDG(18:2/22:6)	0.0201449	1.50984	up	0.594399
19.94_1162.4456m/z	1162.45	19.9415	HMDB0300789	21-Methyltricosanoyl-CoA	0.026535	1.5619	down	-0.643301
19.99_362.2763m/z	362.276	19.993	HMDB0002038	N(6)-Methyllysine	0.0285315	1.63272	up	0.707273
19.99_421.7418m/z	421.742	19.993	HMDB0281098	PS(15:0/PGE1)	0.0146062	1.65043	up	0.722845
3.46_173.0388m/z	173.039	3.45958	HMDB0028784	Cysteinyl-Serine	0.029353	1.58051	up	0.660387
3.96_365.1382m/z	365.138	3.96242	CSID35014638	6-Hydroxy-6,9-dimethyl-3-methylene-2-oxo-2,3,3a,4,5,6,9a,9b-octahydroazuleno[4,5-b]furan-5-yl (2E)-2-methyl-2-butenoate	0.0405753	2.95425	down	-1.56279
4.07_247.1029m/z	247.103	4.07102	HMDB0242186	n2-Acetyl,n6-methyllysine	0.01112	2.42623	down	-1.27872
4.16_247.1307m/z	247.131	4.15672	HMDB0034564	13-Oxo-9,11-tridecadienoic acid	0.0352541	1.59097	down	-0.669905
4.28_249.0987m/z	249.099	4.27672	HMDB0028821	Glutamylhistidine	0.0336666	3.7845	down	-1.9201
4.47_338.1837m/z	338.184	4.4653	HMDB0029099	Tyrosyl-Arginine	0.00327964	4.75974	down	-2.25088
4.58_474.7634m/z	474.763	4.57958	HMDB0282178	PS(6 keto-PGF1alpha/20:1(11Z))	0	4.29683	down	-2.10327
4.61_146.0605m/z	146.06	4.61387	HMDB0250803	D-Tyrosine	0.0180572	1.57327	down	-0.653767
5.25_130.0494m/z	130.049	5.24815	HMDB0000148	L-Glutamic acid	0.0497241	1.50685	up	0.591534
5.28_333.0976m/z	333.098	5.27673	HMDB0062427	6-[2,3-Dihydroxy-1-(hydroxymethyl)propyl]-1,2-dihydro-7-hydroxy-9-methoxy-cyclopenta[c][1]benzopyran-3,4-dione	0.0155142	1.68497	up	0.752722
6.88_278.1195m/z	278.12	6.87677	HMDB0266559	PA(20:4(8Z,11Z,14Z,17Z)-2OH(5S,6R)/2:0)	0.0319768	2.16484	down	-1.11426
7.49_674.3739n	697.363	7.4939	264714	Arg Glu Lys Asp Lys	0.00280875	3.21907	down	-1.68665
7.59_362.2353m/z	362.235	7.59105	HMDB0000303	Tryptamine	0.0325797	1.54787	down	-0.630284
8.23_408.1349n	431.124	8.22533	HMDB0248079	(2R,3R,4R,5S,6R)-2-(4-Chloro-3-(4-ethoxybenzyl)phenyl)-6-(hydroxymethyl)tetrahydro-2H-pyran-3,4,5-triol	0.011162	3.26216	down	-1.70583
8.44_487.2681m/z	487.268	8.44248	HMDB0261956	PE(20:1(11Z)/LTE4)	0.0422569	2.23729	down	-1.16175
9.04_445.1961m/z	445.196	9.03668	HMDB0114771	PA(8:0/8:0)	0.0355676	1.59481	up	0.673387
9.05_595.3510m/z	595.351	9.05392	HMDB0011529	LysoPE(24:6(6Z,9Z,12Z,15Z,18Z,21Z)/0:0)	0.00655838	1.95045	up	0.96381
9.35_179.0710m/z	179.071	9.34535	HMDB0039427	2-Hydroxy-3-(4-methoxyphenyl)propanoic acid	0.00886022	1.71237	down	-0.775998

## Sheet: Table S3
Table S3: List of network pathways with their respective scores and number of focus metabolites identified between RA and control using IPA.
ID	Molecules in Network	Score	Focus Molecules	Top Diseases and Functions
1	(all Z)-7,10,13,16,19-docosapentaenoic acid,1,2-diacylglycerol,4-hydroxyphenylpyruvic acid,acetylcholine,BDKR,chondroitin sulfate,CPB2,CPLA2,CPN1,des-Arg-9 bradykinin,ECE1,EDN1,F11,F12,HABP2,HCRT,IL1,IL2,IL6,inosine,KLK1,KNG1,Ligand:GPCR complexes that activate Gq/11,Ligands of GPCRs that activate Gq/11,MAPK,MEP1A,MIF,MLN,phosphatidic acid,PKC,PLD,polyphosphate,pregnanolone,prostaglandin D2,throm…	19	8	[Hematological System Development and Function, Humoral Immune Response, Inflammatory Response]
2	acetyl-L-carnitine,AHDC1,ANAPC5,ASPM,AXIN1,CAPN1,CDA,CPT1B,CSRNP1,CTSH,CTSL,cytidine,DNAI1,ELAVL1,ESPN,FTH1,HSPA8,IL2,KANSL2,KLF5,L-isoleucine,MCRS1,MYCBP2,PPP1CA,PPP1CB,PPP1CC,RPS6KB1,RRM2B,SCAI,SHARPIN,TAF5L,TP53,TTLL5,Zn2 ,ZNF92	11	5	[Cellular Function and Maintenance, Cellular Growth and Proliferation, Organismal Development]
3	3-(methylthio)propionic acid,Methylthiopropionate Biosynthesis	3	1	[Carbohydrate Metabolism, Small Molecule Biochemistry]
4	NNT,oleoylcarnitine	3	1	[Endocrine System Disorders, Hereditary Disorder, Nucleic Acid Metabolism]
5	DNA Damage Reversal,N(6)-methyladenosine,STUB1	3	1	[Dermatological Diseases and Conditions, Hereditary Disorder, Organismal Injury and Abnormalities]
6	Melatonin Degradation III,N-acetyl-5-methoxy kynurenamine,Superpathway of Melatonin Degradation	3	1	[]
7	Arsenate Detoxification I (Glutaredoxin),dihydrolipoamide dehydrogenase,dihydrolipoic acid,DLAT,TYR	2	1	[Amino Acid Metabolism, Developmental Disorder, Hair and Skin Development and Function]
8	ITGAM,KCNK2,KCNK4,PAFAH1B1,PAFAH1B2,PAFAH1B3,PLA2G7,platelet activating factor-C16	2	1	[Carbohydrate Metabolism, Lipid Metabolism, Small Molecule Biochemistry]
